# Supplementary material for: Long Term Sequelae from Childhood Pneumonia; Systematic Review and Meta-Analysis
Source: PLoS One. 2012 Feb 22;7(2):e31239. doi: 10.1371/journal.pone.0031239 (PMC3285155; doi:10.1371/journal.pone.0031239)
Supplement: Appendix S1 — Details and quality of included studies. (XLSX) [file pone.0031239.s001.xlsx]

## Sheet: Sheet1
WEBAPPENDIX S1 DETAILS AND QUALITY OF INCLUDED STUDIES
Study details													Study details						Quality issues*
General													Specific						Selection				Comparability	Outcome
Idstudy	Author	Year published	Journal	Language	Country	Worldbank_incomegroup	Region	Median_yr data collection	Study_design	Site	Cause	Strata	Pneumonia cases_number	Male_prop	Median age_at pneumonia episode	Median_time_followup	Followup_loss_proportion	No_examined for sequelae	Representativeness of strata	Selection of comparison group	Ascertainment of primary exposures ie site and cause	Demonstration that outcome of interest not present at start of study	Study controls for potential confounders	Assessment of outcome	Follow up long enough for outcomes to occur	Adequacy of follow up	Total quality rating	.
												1=Nonhospital nonpathogen, 2=Hospital nonpathogen, 3=Hospital other pathogens, 4=Hospital Mycoplasma, 5=Hospital adenovirus	Number	Percentage	Months	Months	Proportion	Number	1=Truly representative of average person in strata , 2= Somewhat representative of average person in strata, 3= Selected group, 4= No description	1=Same community as cases, 2=Different community to cases, 3=No description	1=Blinded standardised tools, 2=Record linkage , 3=Self report, 4=No description	.	.	1=Blinded standardised tools, 2=Record linkage , 3=Self report, 4=No description	1=Yes Longer than 5 years. 2=Yes Longer than 2 years, 3=No, less than 2 years	1=No loss to follow up, 2= Loss to follow up > 90% but there is description of those lost to follow up , 3= Loss to follow up > 90% and no description of those lost to follow up, 4=No statement	Scores or 1 receive a 'star'. Scores of 2 receive half a star. Low quality = 0-3 stars, Moderate quality = 3.5-4.5 stars, High quality = 4-5 stars	.
18	Barker	1991	BMJ	English	Britain	High	European	1989	Prospective	Non hospital	No pathogen specified	1	122	1	12	720	0	122	1	NA	1	NA	NA	2	1	1	High
20	Johnston	1998	New Eng J Med	English	Britain	High	European	1992.5	Prospective	Non hospital	No pathogen specified	1	351	0.498576	12	360	0.450142	193	1	NA	1	NA	NA	2	1	2	Moderate
52	Shaheen	1998	Thorax	English	Britain	High	European	1985.5	Prospective	Non hospital	No pathogen specified	1	19	0.5	12	600	0.421053	10	1	NA	1	NA	NA	2	1	2	Moderate
12	Piippo-Savolainen	2004	Arch Pediatr Adolesc Med	English	Finland	High	European	2000	Prospective	Hospital	No pathogen specified	2	44	0.5	10	204	0.227273	34	1	NA	1	NA	NA	2	1	2	Moderate
1	Puchalski-Ritchie	2009	Int J Tuberc Lung Dis	English	Gambia	Low	African	2006	Prospective	Hospital	No pathogen specified	2	190	0.494737	30	156	0.563158	68	1	NA	1	NA	NA	2	1	2	Moderate
3	Wesley	1991	S Afr Med J	English	South Africa	Middle	African	1984.5	Prospective	Hospital	No pathogen specified	2	62	0.580645	17	84	0.435484	62	1	NA	1	NA	NA	2	1	2	Moderate
6	Ceruti	1971	Amer J Dis Child	English	Chile	Middle	Americas	1970	Retrospective	Hospital	Staphlococcus aureus	3	60	0.5	30	35	0.266667	36	1	NA	1	NA	NA	2	1	2	Moderate
9	Weiss	1986	J Pediatr	English	USA	High	Americas	1984	Retrospective	Hospital	Chlamydia pneumoniae	3	44	0.25	2	90	0.590909	18	1	NA	1	NA	NA	2	1	2	Moderate
53	Mok	1979	ADC	English	Britain	High	European	1978	Retrospective	Hospital	Mycoplasma pneumoniae	4	87	0.6	48	30	0.425287	50	1	NA	1	NA	NA	2	1	2	Moderate
55	Sabato	1984	ADC	English	Australia	High	Western	1978	Retrospective	Hospital	Mycoplasma pneumoniae	4	108	0.592593	96	36	0.546296	49	1	NA	1	NA	NA	2	1	2	Moderate
54	Kim	2000	Pediatrics	English	Korea	High	Western	1996	Retrospective	Hospital	Mycoplasma pneumoniae	4	55	0.552632	77	18	0.309091	38	1	NA	1	NA	NA	2	2	2	Moderate
48	Sly	1984	Archives of Diseases in Childhood	English	Australia	High	Western	1969	Retrospective	Hospital	Adenovirus	5	20	0.5	38	156	0	20	1	NA	1	NA	NA	2	1	1	High
47	Simila	1981	Chest	English	Finland	High	European	1967.5	Retrospective	Hospital	Adenovirus	5	27	0.740741	25	129	0.185185	22	1	NA	1	NA	NA	2	1	2	Moderate
*Quality assessed using Newcastle Ottawa quality assessment scale for assessment of non randomised studies in meta-analyses. Wells GA, Shea B, O’Connell D, Peterson J, Welch V, Losos M, et al. The Newcastle-Ottawa Scale (NOS) for assessing the quality of nonrandomised studies in meta-analyses. 2005.
										17
